# Supplementary material for: US Consumers’ Awareness, Purchase Intent, and Willingness to Pay for Packaging That Reduces Household Food Waste
Source: Foods. 2023 Nov 29;12(23):4315. doi: 10.3390/foods12234315 (PMC10705878; doi:10.3390/foods12234315)
Supplement: Supplementary file 1 [file foods-12-04315-s001.zip]

Archive with 3 entries (2 files):
- foods-2717230-supplementary/
- foods-2717230-supplementary/S1-Fennell et al-Waste#2-.pdf
- foods-2717230-supplementary/S2-Fennell et al-Waste#2-.pdf
